# Supplementary material for: From Strain Stiffening to Softening—Rheological Characterization of Keratins 8 and 18 Networks Crosslinked via Electron Irradiation
Source: Polymers (Basel). 2022 Feb 4;14(3):614. doi: 10.3390/polym14030614 (PMC8838340; doi:10.3390/polym14030614)
Supplement: Supplementary file 1 [file polymers-14-00614-s001.zip]

Archive with 1 entries (1 files):
- polymers-1561264-supplementary.pdf
